# Supplementary material for: In-Depth Analysis of Physiologically Based Pharmacokinetic (PBPK) Modeling Utilization in Different Application Fields Using Text Mining Tools
Source: Pharmaceutics. 2022 Dec 28;15(1):107. doi: 10.3390/pharmaceutics15010107 (PMC9860979; doi:10.3390/pharmaceutics15010107)
Supplement: Supplementary file 1 [file pharmaceutics-15-00107-s001.zip]

Archive with 1 entries (1 files):
- pharmaceutics-2082938-supplementary.pdf
